# Supplementary material for: Diversity of parasitoid wasps (Insecta, Hymenoptera) in oilseed rape fields in Serbia
Source: Biodivers Data J. 2023 Dec 5;11:e110118. doi: 10.3897/BDJ.11.e110118 (PMC10716848; doi:10.3897/BDJ.11.e110118)
Supplement: Supplementary material 3 — Supplement Table 2b. Checklist of parasitoids found in oilseed rape fields in Serbia in csv format [file bdj-11-e110118-s003.csv]

Taxon_Local_ID	Order	Family	Genus	Species	Authorship	Parasite of	Notes	individualCount	behavior	country	locality	samplingProtocol	eventDate	habitat
1	Hymenoptera	Bethylidae
2	Hymenoptera	Bethylidae	Goniozus	claripennis	(F�rster, 1851)	Tortricidae	oilseed rape pest host: unknown	1 male	primary parasitoids, larval	Serbia	Surcin	Pan traps	22-24.04.2019	oilseed rape
3	Hymenoptera	Bethylidae	Plastanoxus	westwoodi	(Kieffer, 1914)	Cucujidae	oilseed rape pest host: unknown	1 male	primary parasitoids, larval/pupal	Serbia	Cenej	Pan traps	24-27.04.2018	oilseed rape
4	Hymenoptera	Braconidae
5	Hymenoptera	Braconidae	Apanteles	sp. 1		Lepidoptera	oilseed rape pest host: unknown	8 males, 5 females	primary parasitoids, larval	Serbia	Cenej, Misicevo, Pacir	Sweep net	07.05.2018, 10.05.2018, 25.05.2018, 18.04.2019, 12.06.2019	oilseed rape, semi-natural habitat
6	Hymenoptera	Braconidae	Aphidius	ervi	Haliday, 1834	Myzus persicae	oilseed rape pest host: yes	215 males, 60 females	primary parasitoids, larval	Serbia	Bajmok, Cenej, Surcin, Srbobran	Sweep net, Pan traps, Aphid colony	24-27.04.2018, 04-07.05.2018, 07-10.05.2018, 25.05.2018, 22-24.04.2019, 23.05.2019	oilseed rape, semi-natural habitat
7	Hymenoptera	Braconidae	Aphidius	matricariae	Haliday, 1834	Myzus persicae	oilseed rape pest host: yes	72 males, 40 females	primary parasitoids, larval	Serbia	Cenej, Srbobran	Aphid colony	04.05.2018, 07.05.2018, 10.05.2018	oilseed rape
8	Hymenoptera	Braconidae	Aphidius	sp. 1		Myzus persicae	oilseed rape pest host: unknown, possible	1 male, 1 female	primary parasitoids, larval	Serbia	Surcin	Aphid colony	23.5.2019	oilseed rape
9	Hymenoptera	Braconidae	Binodoxys	angelicae	(Haliday, 1833)	Myzus persicae	oilseed rape pest host: yes	1 male	primary parasitoids, larval	Serbia	Misicevo	Aphid colony	23.5.2019	oilseed rape
10	Hymenoptera	Braconidae	Blacus	nigricornis	Haeselbarth, 1973	Meligethes aeneus	oilseed rape pest host: yes	2 males, 1 female	primary parasitoids, larval	Serbia	Cenej, Srbobran	Sweep net, Pan traps	27.04.2018, 07-10.05.2018	oilseed rape, semi-natural habitat
11	Hymenoptera	Braconidae	Bracon	picticornis	(Wesmael, 1838)	Meligethes aeneus	oilseed rape pest host: yes	1 male	primary parasitoids, larval	Serbia	Bajmok	Pan traps	17-19.04.2019	oilseed rape
12	Hymenoptera	Braconidae	Bracon	variator	Nees, 1811	Ceutorhynchus assimilis	oilseed rape pest host: yes	2 males	primary parasitoids, larval	Serbia	Cenej	Sweep net, Pan traps	04-07.05.2018, 10.05.2018	oilseed rape
13	Hymenoptera	Braconidae	Chelonus	oculator	(Fabricius, 1775)	Lepidoptera, Spodoptera exigua	oilseed rape pest host: unknown	1 male	primary parasitoids, egg/larval	Serbia	Srbobran	Pan traps	04-07.05.2018	semi-natural habitat
14	Hymenoptera	Braconidae	Choeras	parasitellae	(Bouch�, 1834)	Lepidoptera	oilseed rape pest host: unknown	1 female	primary parasitoids, larval	Serbia	Cenej	Sweep net	10.5.2018	oilseed rape
15	Hymenoptera	Braconidae	Cotesia	glomerata	(Linnaeus, 1758)	Pieris spp.	oilseed rape pest host: yes	2 males, 1 female	primary parasitoids, larval	Serbia	Srbobran	Sweep net, Pan traps	27.04.2018, 04-07.05.2018, 25.05.2018	oilseed rape
16	Hymenoptera	Braconidae	Cotesia	vestalis	(Haliday, 1834)	Plutella xylostella	oilseed rape pest host: yes	1 female	primary parasitoids, larval	Serbia	Pacir	Sweep net	10.5.2019	semi-natural habitat
17	Hymenoptera	Braconidae	Dacnusa	sp. 1		Phytomyza rufipes?	oilseed rape pest host: unknown	1 female	primary parasitoids, larval	Serbia	Cenej	Pan traps	04-07.05.2018	oilseed rape
18	Hymenoptera	Braconidae	Diaeretiella	rapae	(McIntosh,1855)	Myzus persicae	oilseed rape pest host: yes	816 males, 427 females	primary parasitoids, larval	Serbia	Bajmok, Cenej, Surcin, Misicevo, Pacir, Srbobran	Sweep net, Pan traps, Aphid colony	24-27.04.2018, 04-07.05.2018, 07-10.05.2018, 25.05.2018, 17-19.04.2019, 22-24.04.2019, 08.05.2019, 10.05.2019, 23.05.2019, 12.06.2019, 13.06.2019	oilseed rape, semi-natural habitat
19	Hymenoptera	Braconidae	Diospilus	capito	(Nees, 1834)	Meligethes aeneus	oilseed rape pest host: yes	1 female	primary parasitoids, larval	Serbia	Srbobran	Sweep net	27.4.2018	semi-natural habitat
20	Hymenoptera	Braconidae	Ephedrus	persicae	Froggatt, 1904	Myzus persicae	oilseed rape pest host: yes	1 male	primary parasitoids, larval	Serbia	Cenej	Aphid colony	10.5.2018	oilseed rape
21	Hymenoptera	Braconidae	Eubazus	sigalphoides	(Marshall, 1889)	Meligethes aeneus	oilseed rape pest host: yes	44 males, 8 females	primary parasitoids, larval	Serbia	Cenej, Srbobran	Sweep net, Pan traps, Aphid colony	24-27.04.2018, 04.05.2018, 07.05.2018, 10.05.2018, 25.05.2018, 27.04.2018	oilseed rape
22	Hymenoptera	Braconidae	Eubazus	sp. 1		Curculionidae, Pissodes spp.	oilseed rape pest host: unknown, possible	1 male, 1 female	primary parasitoids, larval	Serbia	Srbobran	Sweep net	27.04.2018, 04.05.2018	oilseed rape, semi-natural habitat
23	Hymenoptera	Braconidae	Habrobracon	hebetor	(Say, 1836)	Plutella xylostella	oilseed rape pest host: yes	3 males	primary parasitoids, larval	Serbia	Cenej	Sweep net, Pan traps	27.04.2018, 04-07.05.2018, 07-10.05.2018	oilseed rape
24	Hymenoptera	Braconidae	Lysiphlebus	fabarum	(Marshall, 1896)	Myzus persicae	oilseed rape pest host: yes	7 males, 8 females	primary parasitoids, larval	Serbia	Pacir, Srbobran	Pan traps, Aphid colony	07-10.05.2018, 23.05.2019	semi-natural habitat
25	Hymenoptera	Braconidae	Microctonus	sp. 1		Psylliodes chrysocephala	oilseed rape pest host: unknown, possible	1 female	primary parasitoids, adult	Serbia	Cenej	Sweep net	27.4.2018	oilseed rape
26	Hymenoptera	Braconidae	Microctonus	sp. 2		Psylliodes chrysocephala	oilseed rape pest host: unknown, possible	1 male	primary parasitoids, adult	Serbia	Cenej	Sweep net	10.5.2018	semi-natural habitat
27	Hymenoptera	Braconidae	Microplitis	sp. 1		Lepidoptera	oilseed rape pest host: unknown	4 males	primary parasitoids, larval	Serbia	Cenej	Sweep net	07.05.2018, 10.05.2018, 25.05.2018	oilseed rape, semi-natural habitat
28	Hymenoptera	Braconidae	Peristenus	sp. 1		Hemiptera, Miridae	oilseed rape pest host: unknown	2 males	primary parasitoids, adult	Serbia	Misicevo, Pacir	Sweep net	25.04.2019, 10.05.2019	semi-natural habitat
29	Hymenoptera	Braconidae	Peristenus	sp. 2		Hemiptera, Miridae	oilseed rape pest host: unknown	1 male	primary parasitoids, adult	Serbia	Pacir	Sweep net	10.5.2019	semi-natural habitat
30	Hymenoptera	Braconidae	Praon	volucre	(Haliday, 1933)	Myzus persicae	oilseed rape pest host: yes	17 males, 12 females	primary parasitoids, larval	Serbia	Cenej, Srbobran	Sweep net, Pan traps, Aphid colony	27.04.2018, 04-07.05.2018, 10.05.2018	oilseed rape, semi-natural habitat
31	Hymenoptera	Braconidae	Schizoprymnus	obscurus	(Nees, 1816)	Ceutorhynchus spp.	oilseed rape pest host: yes	6 males	primary parasitoids, larval	Serbia	Cenej, Misicevo	Sweep net, Aphid colony	20.04.2018, 10.05.2018, 12.06.2019	oilseed rape, semi-natural habitat
32	Hymenoptera	Braconidae	Townesilitus	bicolor	(Wesmael, 1835)	Phyllotreta spp.	oilseed rape pest host: yes	29 males, 4 females	primary parasitoids, adult	Serbia	Cenej, Pacir, Srbobran	Sweep net, Pan traps	24-27.04.2018, 07.05.2018, 10.05.2018, 25.05.2018, 10.05.2019	oilseed rape, semi-natural habitat
33	Hymenoptera	Braconidae	Triaspis	thoracica	(Curtis, 1860)	Chrysomelidae, Bruchus spp.	oilseed rape pest host: unknown	17 males, 53 females	primary parasitoids, larval	Serbia	Cenej, Srbobran	Sweep net	27.04.2018, 07.05.2018, 10.05.2018, 25.05.2018	oilseed rape
34	Hymenoptera	Ceidae
35	Hymenoptera	Ceidae	Cea	pulicaris	Walker, 1837	Agromyzidae, Phytomyza spp.	oilseed rape pest host: unknown	1 male	primary parasitoids, larval	Serbia	Srbobran	Pan traps	07-10.05.2018
36	Hymenoptera	Ceidae	Spalangiopelta	sp. 1		Agromyzidae, Drosophilidae (miners)	oilseed rape pest host: unknown	8 males, 4 females	primary parasitoids, larval	Serbia	Cenej, Surcin, Misicevo, Srbobran	Sweep net, Pan traps	27.04.2018, 04.05.2018, 07.05.2018, 25.05.2018, 22-24.04.2019, 25.04.2019, 12.06.2019	oilseed rape, semi-natural habitat
37	Hymenoptera	Ceraphronidae
38	Hymenoptera	Ceraphronidae	Ceraphronidae	sp. 1		Cecidomyiidae, Hemiptera, Neuroptera, Thysanoptera	oilseed rape pest host: unknown	2 males, 1 female	primary parasitoids, larval	Serbia	Cenej, Srbobran	Sweep net, Pan traps	24-27.04.2018, 07-10.05.2018, 25.05.2018	oilseed rape, semi-natural habitat
39	Hymenoptera	Ceraphronidae	Ceraphronidae	sp. 2		Cecidomyiidae, Hemiptera, Neuroptera, Thysanoptera	oilseed rape pest host: unknown	1 male	primary parasitoids, larval	Serbia	Surcin	Pan traps	22-24.04.2019	semi-natural habitat
40	Hymenoptera	Ceraphronidae	Aphanogmus	abdominalis	(Thomson, 1858)	Dasineura brassicae	oilseed rape pest host: yes	9 males, 16 females	primary parasitoids, larval	Serbia	Cenej, Srbobran	Sweep net, Pan traps	24-27.04.2018, 04-07.05.2018, 07-10.05.2018, 13.06.2018	oilseed rape, semi-natural habitat
41	Hymenoptera	Ceraphronidae	Ceraphron	sp. 1		Cecidomyiidae, Hemiptera, Neuroptera, Thysanoptera	oilseed rape pest host: unknown	1 male	primary parasitoids, larval	Serbia	Srbobran	Pan traps	04-07.05.2018	semi-natural habitat
42	Hymenoptera	Ceraphronidae	Ceraphron	sp. 2		Cecidomyiidae, Hemiptera, Neuroptera, Thysanoptera	oilseed rape pest host: unknown	3 males	primary parasitoids, larval	Serbia	Cenej, Surcin	Pan traps	24-27.04.2018, 22-24.04.2019	oilseed rape
43	Hymenoptera	Chalcididae
44	Hymenoptera	Chalcididae	Brachymeria	tibialis-group	Steffan, 1958	Lepidoptera, Hymenoptera: Diprionidae, Diptera: Cecidomyiidae	oilseed rape pest host: unknown	2 males	primary/secondary parasitoids, larval/pupal	Serbia	Surcin, Srbobran	Sweep net, Pan traps	24-27.04.2018, 24.04.2019	oilseed rape, semi-natural habitat
45	Hymenoptera	Diapriidae
46	Hymenoptera	Diapriidae	Lyteba	sp. 1		Diptera, Mycetophilidae, Sciaridae	oilseed rape pest host: unknown	10 males, 6 females	primary parasitoids, larval/pupal	Serbia	Bajmok, Pacir, Srbobran	Sweep net, Pan traps	04-07.05.2018, 07-10.05.2018, 25.05.2018, 22-24.04.2019	oilseed rape, semi-natural habitat
47	Hymenoptera	Diapriidae	Trichopria	sp. 1		Drosophilidae, Sarcophagidae, Sepsidae, Muscidae, Calliphoridae	oilseed rape pest host: unknown	1 male	primary parasitoids, larval/pupal	Serbia	Srbobran	Pan traps	24-27.04.2018	semi-natural habitat
48	Hymenoptera	Encyrtidae
49	Hymenoptera	Encyrtidae	Encyrtidae	sp. 1		Hemiptera, Homoptera: Coccoidea, Acarina	oilseed rape pest host: unknown	1 male	primary/secondary parasitoids, egg/larval	Serbia	Cenej	Pan traps	07-10.05.2018	oilseed rape
50	Hymenoptera	Encyrtidae	Encyrtidae	sp. 2		Hemiptera, Homoptera: Coccoidea, Acarina	oilseed rape pest host: unknown	1 female	primary/secondary parasitoids, egg/larval	Serbia	Surcin	Pan traps	22-24.04.2019	semi-natural habitat
51	Hymenoptera	Encyrtidae	Encyrtidae	sp. 3		Hemiptera, Homoptera: Coccoidea, Acarina	oilseed rape pest host: unknown	2 females	primary/secondary parasitoids, egg/larval	Serbia	Misicevo	Sweep net	25.4.2019	oilseed rape, semi-natural habitat
52	Hymenoptera	Encyrtidae	Anagyrus	sp. 1		Hemiptera, Pseudococcidae?	oilseed rape pest host: unknown	1 male, 2 females	primary parasitoids, egg	Serbia	Pacir	Pan traps	22-24.04.2019	semi-natural habitat
53	Hymenoptera	Encyrtidae	Copidosoma	bakeri	(Howard, 1898)	Noctuidae (Euxoa auxiliaris)	oilseed rape pest host: unknown	12 males, 1 female	primary parasitoids, egg/larval	Serbia	Cenej, Pacir, Srbobran	Sweep net, Pan traps	04-07.05.2018, 07-10.05.2018, 22-24.04.2019	oilseed rape, semi-natural habitat
54	Hymenoptera	Encyrtidae	Eugahania	fumipennis	(Ratzeburg, 1852)	Cicadellidae, Macropsis vicina	oilseed rape pest host: unknown	1 male	primary parasitoids, larval	Serbia	Bajmok	Pan traps	22-24.04.2019	semi-natural habitat
55	Hymenoptera	Encyrtidae	Metaphycus	flavus	(Ashmead, 1901)	Hemiptera, Coccoidea	oilseed rape pest host: unknown	3 males	primary parasitoids, egg	Serbia	Misicevo, Srbobran	Sweep net	07.05.2018, 25.04.2019	oilseed rape
56	Hymenoptera	Encyrtidae	Rhopus	sp. 1		Hemiptera: Pseudococcidae	oilseed rape pest host: unknown	1 male	primary parasitoids, egg	Serbia	Surcin	Pan traps	22-24.04.2019	semi-natural habitat
57	Hymenoptera	Eulophidae
58	Hymenoptera	Eulophidae	Eulophidae	sp. 1		Holometabolous insects	oilseed rape pest host: unknown	2 males	primary/secondary parasitoids, egg/larval/pupal	Serbia	Misicevo, Pacir	Sweep net	18.04.2019, 10.05.2019	oilseed rape, semi-natural habitat
59	Hymenoptera	Eulophidae	Eulophidae	sp. 2		Holometabolous insects	oilseed rape pest host: unknown	1 male, 1 female	primary/secondary parasitoids, egg/larval/pupal	Serbia	Cenej	Sweep net, Pan traps	24-27.04.2018, 10.05.2018	oilseed rape, semi-natural habitat
60	Hymenoptera	Eulophidae	Eulophidae	sp. 3		Holometabolous insects	oilseed rape pest host: unknown	7 males, 3 females	primary/secondary parasitoids, egg/larval/pupal	Serbia	Cenej, Misicevo	Sweep net, Pan traps, Aphid colony	07-10.05.2018, 25.05.2018	oilseed rape, semi-natural habitat
61	Hymenoptera	Eulophidae	Eulophidae	sp. 4		Holometabolous insects	oilseed rape pest host: unknown	2 males	primary/secondary parasitoids, egg/larval/pupal	Serbia	Misicevo, Srbobran	Sweep net	07.05.2018, 12.06.2019	oilseed rape
62	Hymenoptera	Eulophidae	Eulophidae	sp. 5		Holometabolous insects	oilseed rape pest host: unknown	1 male, 1 female	primary/secondary parasitoids, egg/larval/pupal	Serbia	Bajmok	Sweep net	8.5.2019	oilseed rape
63	Hymenoptera	Eulophidae	Tetrastichinae	sp. 1		Holometabolous insects, spiders, mites, nematodes	oilseed rape pest host: unknown	15 males, 9 females	primary/secondary parasitoids, egg/larval/pupal	Serbia	Cenej, Srbobran	Sweep net, Pan traps	24-27.04.2018, 04-07.05.2018, 25.05.2018	oilseed rape, semi-natural habitat
64	Hymenoptera	Eulophidae	Tetrastichinae	sp. 2		Holometabolous insects, spiders, mites, nematodes	oilseed rape pest host: unknown	4 males	primary/secondary parasitoids, egg/larval/pupal	Serbia	Cenej, Srbobran	Sweep net, Pan traps	04-07.05.2018, 10.05.2018	oilseed rape
65	Hymenoptera	Eulophidae	Aprostocetus	epicharmus	(Walker, 1839)	Dasineura brassicae	oilseed rape pest host: yes	2 males	primary parasitoids, larval	Serbia	Misicevo	Aphid colony	12.6.2019	semi-natural habitat
66	Hymenoptera	Eulophidae	Aprostocetus	sp. 1		Dasineura brassicae	oilseed rape pest host: unknown, possible	16 males, 1 female	primary parasitoids, larval	Serbia	Bajmok, Cenej, Misicevo, Pacir, Srbobran	Sweep net, Aphid colony	07.05.2018, 10.05.2018, 25.05.2018, 25.04.2019, 08.05.2019	oilseed rape, semi-natural habitat
67	Hymenoptera	Eulophidae	Diaulinopsis	arenaria	(Erd�s, 1951)	Liriomyza spp.	oilseed rape pest host: unknown	4 males, 3 females	primary parasitoids, larval	Serbia	Cenej, Srbobran	Sweep net, Pan traps	24-27.04.2018, 04-07.05.2018, 10.05.2018, 25.05.2018	oilseed rape, semi-natural habitat
68	Hymenoptera	Eulophidae	Diglyphus	aff. isaea		leaf miners	oilseed rape pest host: unknown	1 female	primary parasitoids, larval	Serbia	Srbobran	Pan traps	04-07.05.2018	oilseed rape
69	Hymenoptera	Eulophidae	Elasmus	platyedrae	Ferri�re, 1935	Gelechiidae	oilseed rape pest host: unknown	7 males	primary/secondary parasitoids, larval	Serbia	Bajmok, Pacir	Pan traps	17-19.04.2019, 22-24.04.2019	semi-natural habitat
70	Hymenoptera	Eulophidae	Eulophus	sp. 1		Cabbage Seed Weevil, Lepidoptera	oilseed rape pest host: unknown, possible	8 males, 11 females	primary parasitoids, larval	Serbia	Bajmok, Cenej, Pacir, Srbobran	Sweep net	04.05.2018, 07.05.2018, 10.05.2018, 25.05.2018, 25.04.2019, 13.06.2019	oilseed rape, semi-natural habitat
71	Hymenoptera	Eulophidae	Necremnus	sp. 1		Cabbage Seed Weevil, Lepidoptera	oilseed rape pest host: unknown, possible	1 female	primary parasitoids, larval	Serbia	Bajmok	Pan traps	17-19.04.2019	semi-natural habitat
72	Hymenoptera	Eulophidae	Omphale	clypealis	(Thomson, 1878)	Dasineura brassicae	oilseed rape pest host: yes	3 males	primary parasitoids, larval	Serbia	Bajmok, Cenej, Pacir	Sweep net, Pan traps	24-27.04.2018, 24.04.2019, 25.04.2019	oilseed rape
73	Hymenoptera	Eulophidae	Pnigalio	sp. 1		leaf miners: Lepidoptera, Diptera, Coleoptera, Hymenoptera	oilseed rape pest host: unknown, possible	1 male, 2 females	primary/secondary parasitoids, larval	Serbia	Cenej, Pacir	Sweep net, Pan traps	24-27.04.2018, 25.04.2019	oilseed rape
74	Hymenoptera	Eulophidae	Tetrastichus	sp. 1		Buprestidae,�Cerambycidae,�Chrysomelidae, Curculionidae, Lepidoptera, Diptera, Hymenoptera	oilseed rape pest host: unknown, possible	9 males, 8 females	primary parasitoids, larval/pupal	Serbia	Cenej, Misicevo, Srbobran	Sweep net, Pan traps, Aphid colony	24-27.04.2018, 04-07.05.2018, 07-10.05.2018, 25.05.2018, 25.04.2019	oilseed rape, semi-natural habitat
75	Hymenoptera	Eurytomidae
76	Hymenoptera	Eurytomidae	Eurytoma	sp. 1		Systole, Bruchophagus, hyperparasitoid on Tetramesa	oilseed rape pest host: unknown, possible	4 males, 7 females	primary/secondary parasitoids, larval	Serbia	Cenej, Misicevo, Srbobran	Sweep net, Pan traps, Aphid colony	27.04.2018, 04-07.05.2018, 07-10.05.2018, 25.05.2018, 25.04.2019	oilseed rape, semi-natural habitat
77	Hymenoptera	Figitidae
78	Hymenoptera	Figitidae	Eucolinae	sp. 1		Cyclorraphic dipterous larvae	oilseed rape pest host: unknown	8 males	primary parasitoids, larval/pupal	Serbia	Cenej, Surcin, Srbobran	Sweep net, Pan traps	24-27.04.2018, 07-10.05.2018, 22-24.04.2019	oilseed rape, semi-natural habitat
79	Hymenoptera	Figitidae	Eucolinae	sp. 2		Cyclorraphic dipterous larvae	oilseed rape pest host: unknown	2 males, 3 females	primary parasitoids, larval/pupal	Serbia	Cenej, Srbobran	Sweep net, Pan traps	24-27.04.2018, 07-10.05.2018	oilseed rape, semi-natural habitat
80	Hymenoptera	Figitidae	Alloxysta	sp. 1		Aphidiinae, Aphelininae, Encyrtidae	oilseed rape pest host: unknown, possible	2 males	secondary parasitoids, larval	Serbia	Srbobran	Aphid colony	04.05.2018, 07.05.2018	oilseed rape
81	Hymenoptera	Figitidae	Rhoptomeris	sp. 1		Chloropidae, Diptera	oilseed rape pest host: unknown	2 males, 1 female	primary parasitoids, larval/pupal	Serbia	Cenej, Srbobran	Pan traps	24-27.04.2018	oilseed rape
82	Hymenoptera	Ichneumonidae
83	Hymenoptera	Ichneumonidae	Ichneumonidae	sp. 1		Holometabolous insects	oilseed rape pest host: unknown	1 female	primary/secondary parasitoids, egg/larval	Serbia	Srbobran	Sweep net	7.5.2018	oilseed rape
84	Hymenoptera	Ichneumonidae	Phaeogenini	sp. 1		Plutella xylostella	oilseed rape pest host: yes	1 female	primary/secondary parasitoids, larval	Serbia	Srbobran	Sweep net	25.5.2018	oilseed rape
85	Hymenoptera	Ichneumonidae	Phygadeuontinae	sp. 1		Holometabolous insects	oilseed rape pest host: unknown	2 females	primary/secondary parasitoids, egg/larval	Serbia	Surcin	Pan traps	22-24.04.2019	semi-natural habitat
86	Hymenoptera	Ichneumonidae	Phygadeuontini	sp. 1		Symphyta	oilseed rape pest host: unknown	1 female	primary/secondary parasitoids, larval	Serbia	Srbobran	Sweep net	10.5.2018	oilseed rape
87	Hymenoptera	Ichneumonidae	Aneuclis	incidens	(Thomson, 1889)	Meligethes aeneus	oilseed rape pest host: yes	1 male, 2 females	primary parasitoids, larval	Serbia	Cenej, Pacir, Srbobran	Sweep net, Pan traps	24-27.04.2018, 10.05.2019	oilseed rape, semi-natural habitat
88	Hymenoptera	Ichneumonidae	Aptesis	flagitator	(Rossi, 1794)	Agonopterix heracliana, Athalia spinarum	oilseed rape pest host: yes	1 male	primary parasitoids, larval	Serbia	Bajmok	Sweep net	8.5.2019	oilseed rape
89	Hymenoptera	Ichneumonidae	Bathyplectes	curculionis	(Thomson, 1887)	Apion pisi, Hypera spp.	oilseed rape pest host: unknown	1 female	primary parasitoids, pupal	Serbia	Srbobran	Sweep net	27.4.2018	semi-natural habitat
90	Hymenoptera	Ichneumonidae	Collyria	coxator	(Villers, 1789)	Cephus cinctus, Cephus pygmeus	oilseed rape pest host: unknown	7 males, 14 females	primary parasitoids, larval	Serbia	Bajmok, Cenej, Surcin, Pacir, Srbobran	Sweep net, Pan traps	04-07.05.2018, 10.05.2018, 25.05.2018, 22-24.04.2019, 08.05.2019	oilseed rape, semi-natural habitat
91	Hymenoptera	Ichneumonidae	Diadegma	insulare	(Cresson, 1865)	Plutella xylostella	oilseed rape pest host: yes	1 male	primary parasitoids, pupal	Serbia	Misicevo	Sweep net	12.6.2019	oilseed rape
92	Hymenoptera	Ichneumonidae	Diplazon	laetatorius	(Fabricius, 1781)	Diptera, Syrphidae	oilseed rape pest host: unknown	2 males	primary parasitoids, pupal	Serbia	Cenej, Misicevo	Sweep net, Aphid colony	27.04.2018, 12.06.2019	oilseed rape, semi-natural habitat
93	Hymenoptera	Ichneumonidae	Dusona	pugillator	(Linnaeus, 1758)	Lepidoptera	oilseed rape pest host: unknown	2 males	primary parasitoids, larval	Serbia	Bajmok, Pacir	Sweep net, Pan traps	22-24.04.2019, 10.05.2019	semi-natural habitat
94	Hymenoptera	Ichneumonidae	Diphyus	ochromelas	(Gmelin, 1790)	Lepidoptera	oilseed rape pest host: unknown	1 male	primary parasitoids, larval	Serbia	Bajmok	Sweep net	8.5.2019	oilseed rape
95	Hymenoptera	Ichneumonidae	Mesochorus	sp. 1		Cotesia spp.	oilseed rape pest host: unknown, possible	1 male	secondary parasitoids, larval	Serbia	Cenej	Sweep net	10.5.2018	semi-natural habitat
96	Hymenoptera	Ichneumonidae	Olesicampe	sp. 1		Tenthredinidae	oilseed rape pest host: unknown	1 female	primary parasitoids, pupal	Serbia	Srbobran	Pan traps	04-07.05.2018	oilseed rape
97	Hymenoptera	Ichneumonidae	Stibeutes	curvispina	(Thomson, 1884)	Ceutorhynchus pallidactylus	oilseed rape pest host: yes	3 males, 2 females	primary parasitoids, larval	Serbia	Cenej, Surcin, Srbobran	Sweep net, Pan traps	04-07.05.2018, 07-10.05.2018, 22-24.04.2019	oilseed rape
98	Hymenoptera	Ichneumonidae	Syrphophilus	bizonarius	(Gravenhorst, 1829)	Atherigona soccata, Delia radicum, Episyrphus balteatus, Eupeodes corollae, Eupeodes luniger, Emex spinosa, Loxostege sticticalis, Neocnemodon vitripennis, Sphaerophoria scripta	oilseed rape pest host: unknown	1 female	primary parasitoids, larval	Serbia	Pacir	Sweep net	10.5.2019	semi-natural habitat
99	Hymenoptera	Ichneumonidae	Tersilochus	heterocerus	(Thomson, 1889)	Meligethes aeneus	oilseed rape pest host: yes	11 males, 7 females	primary parasitoids, larval	Serbia	Cenej, Srbobran	Sweep net	04.05.2018, 07.05.2018, 10.05.2018, 27.04.2018	oilseed rape, semi-natural habitat
100	Hymenoptera	Ichneumonidae	Thrybius	praedator	(Rossi, 1792)	Achnara spargani, Chilo phragmitellus, Oberea euphorbiae	oilseed rape pest host: unknown	1 female	primary parasitoids, larval	Serbia	Srbobran	Sweep net	4.5.2018	semi-natural habitat
101	Hymenoptera	Megaspilidae
102	Hymenoptera	Megaspilidae	Conostigmus	rufescens	Kieffer, 1907	Dasineura brassicae	oilseed rape pest host: yes	1 male	primary parasitoids, egg/larval	Serbia	Srbobran	Sweep net	7.5.2018	oilseed rape
103	Hymenoptera	Megaspilidae	Lagynodes	pallidus	(Boheman 1832)	Cotesia spp.	oilseed rape pest host: unknown	9 males, 6 females	secondary parasitoids, larval	Serbia	Cenej, Srbobran	Sweep net, Pan traps	24-27.04.2018, 04-07.05.2018, 07-10.05.2018	oilseed rape, semi-natural habitat
104	Hymenoptera	Mymaridae
105	Hymenoptera	Mymaridae	Mymaridae	sp. 1		Auchenorrhynchous, Hemiptera, Coleoptera, Psocoptera	oilseed rape pest host: unknown	1 male	primary parasitoids, egg	Serbia	Srbobran	Pan traps	24-27.04.2018	semi-natural habitat
106	Hymenoptera	Mymaridae	Anagrus	sp. 1		Cicadellidae	oilseed rape pest host: unknown	3 males, 1 female	primary parasitoids, egg	Serbia	Bajmok, Surcin, Misicevo	Sweep net, Pan traps	20-22.04.2019, 24.04.2019, 25.04.2019	oilseed rape, semi-natural habitat
107	Hymenoptera	Mymaridae	Anagrus	sp. 2		Cicadellidae	oilseed rape pest host: unknown	2 males	primary parasitoids, egg	Serbia	Cenej, Srbobran	Pan traps	04-07.05.2018	oilseed rape, semi-natural habitat
108	Hymenoptera	Mymaridae	Anagrus	sp. 3		Cicadellidae	oilseed rape pest host: unknown	2 males	primary parasitoids, egg	Serbia	Misicevo	Sweep net	25.04.2019, 12.06.2019	oilseed rape
109	Hymenoptera	Mymaridae	Anaphes	sp. 1		Coleoptera: Curculionidae, Chysomelidae, Hemiptera: Miridae	oilseed rape pest host: unknown, possible	27 males, 6 females	primary parasitoids, egg	Serbia	Bajmok, Cenej, Surcin, Misicevo, Pacir, Srbobran	Sweep net, Pan traps	24-27.04.2018, 04-07.05.2018, 10.05.2018, 22-24.04.2019, 25.04.2019	oilseed rape, semi-natural habitat
110	Hymenoptera	Mymaridae	Gonatocerus	sp. 1		Cicadellidae	oilseed rape pest host: unknown	1 male, 1 female	primary parasitoids, egg	Serbia	Bajmok	Sweep net	8.5.2019	oilseed rape
111	Hymenoptera	Mymaridae	Litus	cynipseus	Haliday, 1833	Coleoptera, Staphylinidae	oilseed rape pest host: unknown	2 males	primary parasitoids, egg	Serbia	Cenej, Srbobran	Sweep net, Pan traps	04-07.05.2018, 10.05.2018	oilseed rape, semi-natural habitat
112	Hymenoptera	Mymaridae	Lymaenon	sp. 1		Cicadellidae, Membracoidea	oilseed rape pest host: unknown	1 male, 1 female	primary parasitoids, egg	Serbia	Srbobran	Sweep net	4.5.2018	oilseed rape
113	Hymenoptera	Mymaridae	Ooctonus	sp. 1		Cercopoidea, Cicadellidae	oilseed rape pest host: unknown	1 male, 2 females	primary parasitoids, egg	Serbia	Cenej, Srbobran	Sweep net, Pan traps	04-07.05.2018, 07-10.05.2018	oilseed rape, semi-natural habitat
114	Hymenoptera	Mymaridae	Ooctonus	vulgatus	Haliday, 1833	Philaenus leucophthalmus, Philaenus spumarius	oilseed rape pest host: unknown	1 male	primary parasitoids, egg	Serbia	Cenej	Pan traps	04-07.05.2018	oilseed rape
115	Hymenoptera	Mymaridae	Polynema	sp. 1		Cicadellidae	oilseed rape pest host: unknown	1 male	primary parasitoids, egg	Serbia	Cenej	Pan traps	24-27.04.2018	oilseed rape
116	Hymenoptera	Perilampidae
117	Hymenoptera	Perilampidae	Perilampidae	sp. 1		Hymenoptera, Diptera, Coleoptera, Lepidoptera, Neuroptera	oilseed rape pest host: unknown	1 male	primary/secondary parasitoids	Serbia	Bajmok	Sweep net	13.6.2019	oilseed rape
118	Hymenoptera	Perilampidae	Chrysolampus	thenae	(Walker, 1848)	Meligethes pedicularis	oilseed rape pest host: unknown	17 males, 12 females	primary parasitoids, larval/pupal	Serbia	Cenej, Srbobran	Sweep net	27.04.2018, 04.05.2018, 07.05.2018, 10.05.2018	oilseed rape, semi-natural habitat
119	Hymenoptera	Perilampidae	Perilampus	aeneus	(Rossius, 1790)	Athalia rosae	oilseed rape pest host: yes	1 female	primary parasitoids, larval	Serbia	Bajmok	Sweep net	13.6.2019	oilseed rape
120	Hymenoptera	Pirenidae
121	Hymenoptera	Pirenidae	Macroglenes	sp. 1		Cecidomyiidae	oilseed rape pest host: unknown	1 female	primary parasitoids, egg/larval	Serbia	Cenej	Pan traps	04-07.05.2018	oilseed rape
122	Hymenoptera	Platygastridae
123	Hymenoptera	Platygastridae	Euxestonotus	error	(Fitch, 1861)	Sitodiplosis mosellana, Dasineura brassicae?	oilseed rape pest host: unknown	2 males	primary parasitoids, larval	Serbia	Cenej, Misicevo	Oilseed pods, Pan traps	04-07.05.2018, 12.06.2019	oilseed rape
124	Hymenoptera	Platygastridae	Inostemma	boscii	(Jurine, 1807)	Dasineura brassicae	oilseed rape pest host: yes	3 males	primary parasitoids, egg/larval	Serbia	Cenej, Misicevo	Sweep net, Pan traps, Aphid colony	07-10.05.2018, 12.06.2019	oilseed rape, semi-natural habitat
125	Hymenoptera	Platygastridae	Platygaster	sp. 1		Cecidomyiidae (Dasineura brassicae?)	oilseed rape pest host: unknown, possible	1 male	primary parasitoids, larval	Serbia	Misicevo	Sweep net	25.4.2019	semi-natural habitat
126	Hymenoptera	Platygastridae	Platygaster	sp. 2		Cecidomyiidae (Dasineura brassicae?)	oilseed rape pest host: unknown, possible	5 males, 1 female	primary parasitoids, larval	Serbia	Bajmok, Surcin, Srbobran	Sweep net, Pan traps	07.05.2018, 17-19.04.2019, 22-24.04.2019	oilseed rape, semi-natural habitat
127	Hymenoptera	Platygastridae	Platygaster	subuliformis	Kieffer, 1926	Dasineura brassicae	oilseed rape pest host: yes	1 male	primary parasitoids, egg/larval	Serbia	Cenej	Pan traps	07-10.05.2018	oilseed rape
128	Hymenoptera	Platygastridae	Synopeas	sp. 1		Cecidomyiidae (Dasineura brassicae?)	oilseed rape pest host: unknown, possible	1 male	primary parasitoids, egg/larval	Serbia	Misicevo	Sweep net	25.4.2019	semi-natural habitat
129	Hymenoptera	Platygastridae	Telenomus	sp. 1		Lepidoptera, Heteroptera, Diptera, Neuroptera	oilseed rape pest host: unknown	25 males, 6 females	primary parasitoids, egg	Serbia	Bajmok, Cenej, Surcin, Misicevo, Srbobran	Sweep net, Pan traps	24-27.04.2018, 04-07.05.2018, 07-10.05.2018, 22-24.04.2019, 25.04.2019, 12.06.2019, 13.06.2019	oilseed rape, semi-natural habitat
130	Hymenoptera	Platygastridae	Telenomus	sp. 2		Lepidoptera, Heteroptera, Diptera, Neuroptera	oilseed rape pest host: unknown	5 males, 3 females	primary parasitoids, egg	Serbia	Surcin, Srbobran	Pan traps	24-27.04.2018, 04-07.05.2018, 07-10.05.2018, 22-24.04.2019	oilseed rape, semi-natural habitat
131	Hymenoptera	Platygastridae	Telenomus	sp. 3		Lepidoptera, Heteroptera, Diptera, Neuroptera	oilseed rape pest host: unknown	17 males, 2 females	primary parasitoids, egg	Serbia	Bajmok, Cenej, Surcin, Misicevo, Pacir, Srbobran	Sweep net, Pan traps	24-27.04.2018, 04-07.05.2018, 07-10.05.2018, 22-24.04.2019, 25.04.2019, 13.06.2019	oilseed rape, semi-natural habitat
132	Hymenoptera	Platygastridae	Telenomus	sp. 4		Lepidoptera, Heteroptera, Diptera, Neuroptera	oilseed rape pest host: unknown	15 males, 6 females	primary parasitoids, egg	Serbia	Bajmok, Cenej, Srbobran	Sweep net, Pan traps	24-27.04.2018, 04-07.05.2018, 07-10.05.2018, 13.06.2019	oilseed rape, semi-natural habitat
133	Hymenoptera	Pteromalidae
134	Hymenoptera	Pteromalidae	Pteromalidae	sp. 1		Lepidoptera, Coleoptera, Diptera	oilseed rape pest host: unknown	4 males	primary/secondary parasitoids, larval/pupal	Serbia	Cenej, Srbobran	Sweep net, Pan traps	27.04.2018, 04-07.05.2018	oilseed rape
135	Hymenoptera	Pteromalidae	Pteromalidae	sp. 2		Lepidoptera, Coleoptera, Diptera	oilseed rape pest host: unknown	1 male	primary/secondary parasitoids, larval/pupal	Serbia	Cenej	Pan traps	24-27.04.2018	oilseed rape
136	Hymenoptera	Pteromalidae	Pteromalidae	sp. 3		Lepidoptera, Coleoptera, Diptera	oilseed rape pest host: unknown	1 male	primary/secondary parasitoids, larval/pupal	Serbia	Srbobran	Pan traps	04-07.05.2018	semi-natural habitat
137	Hymenoptera	Pteromalidae	Pteromalidae	sp. 4		Lepidoptera, Coleoptera, Diptera	oilseed rape pest host: unknown	2 males	primary/secondary parasitoids, larval/pupal	Serbia	Cenej, Srbobran	Sweep net	04.05.2018, 07.05.2018	oilseed rape
138	Hymenoptera	Pteromalidae	Pteromalidae	sp. 5		Lepidoptera, Coleoptera, Diptera	oilseed rape pest host: unknown	8 males	primary/secondary parasitoids, larval/pupal	Serbia	Cenej, Surcin, Pacir, Srbobran	Sweep net, Pan traps	04-07.05.2018, 25.04.2019, 08.05.2019	oilseed rape
139	Hymenoptera	Pteromalidae	Pteromalidae	sp. 6		Lepidoptera, Coleoptera, Diptera	oilseed rape pest host: unknown	3 males	primary/secondary parasitoids, larval/pupal	Serbia	Cenej	Sweep net	27.04.2018, 04.05.2018, 07.05.2018	oilseed rape
140	Hymenoptera	Pteromalidae	Pteromalidae	sp. 7		Lepidoptera, Coleoptera, Diptera	oilseed rape pest host: unknown	5 males, 2 females	primary/secondary parasitoids, larval/pupal	Serbia	Cenej, Misicevo, Srbobran	Sweep net	27.04.2018, 10.05.2018, 25.05.2018	oilseed rape, semi-natural habitat
141	Hymenoptera	Pteromalidae	Pteromalidae	sp. 8		Lepidoptera, Coleoptera, Diptera	oilseed rape pest host: unknown	4 males, 2 females	primary/secondary parasitoids, larval/pupal	Serbia	Bajmok, Cenej, Srbobran	Sweep net	04.05.2018, 10.05.2018, 24.04.2019	oilseed rape
142	Hymenoptera	Pteromalidae	Pteromalidae	sp. 9		Lepidoptera, Coleoptera, Diptera	oilseed rape pest host: unknown	1 male, 1 female	primary/secondary parasitoids, larval/pupal	Serbia	Cenej	Sweep net	27.04.2018, 10.05.2018	oilseed rape, semi-natural habitat
143	Hymenoptera	Pteromalidae	Pteromalidae	sp. 10		Lepidoptera, Coleoptera, Diptera	oilseed rape pest host: unknown	1 male	primary/secondary parasitoids, larval/pupal	Serbia	Srbobran	Aphid colony	7.5.2018	oilseed rape
144	Hymenoptera	Pteromalidae	Pteromalidae	sp. 11		Lepidoptera, Coleoptera, Diptera	oilseed rape pest host: unknown	1 female	primary/secondary parasitoids, larval/pupal	Serbia	Bajmok	Pan traps	17-19.04.2019	semi-natural habitat
145	Hymenoptera	Pteromalidae	Dibrachys	microgastri	(Bouch�, 1834)	Cotesia spp.	oilseed rape pest host: unknown	1 male	secondary parasitoids, pupal	Serbia	Srbobran	Pan traps	24-27.04.2018	oilseed rape
146	Hymenoptera	Pteromalidae	Mesopolobus	incultus	(Walker, 1834)	Curculionidae: Gymnetron sp., Gymnetron pascuorum, Mecinus sp., Scolytidae: Polygraphus poligraphus, Agromyzidae: Phytobia humeralis, Cecidomyiidae: Kaltenbachiola strobi	oilseed rape pest host: unknown	4 males, 1 female	primary parasitoids, larval	Serbia	Bajmok, Misicevo, Pacir	Sweep net	25.04.2019, 12.06.2019, 13.06.2019	oilseed rape
147	Hymenoptera	Pteromalidae	Mesopolobus	morys	(Walker, 1848)	Ceutorhynchus assimilis	oilseed rape pest host: yes	23 males, 5 females	primary parasitoids, larval	Serbia	Bajmok, Cenej, Surcin, Misicevo, Srbobran	Sweep net, Oilseed pods	27.04.2018, 10.05.2018, 25.05.2018, 12.06.2019, 13.06.2019	oilseed rape, semi-natural habitat
148	Hymenoptera	Pteromalidae	Mesopolobus	sp. 1		Ceutorhynchus spp.	oilseed rape pest host: unknown, possible	10 males	primary parasitoids, larval	Serbia	Cenej	Pan traps	04-07.05.2018, 07-10.05.2018	oilseed rape
149	Hymenoptera	Pteromalidae	Mesopolobus	sp. 2		Ceutorhynchus spp.	oilseed rape pest host: unknown, possible	3 males	primary parasitoids, larval	Serbia	Cenej, Srbobran	Sweep net, Pan traps	24-27.04.2018, 10.05.2018	oilseed rape
150	Hymenoptera	Pteromalidae	Mesopolobus	sp. 3		Ceutorhynchus spp.	oilseed rape pest host: unknown, possible	2 males, 1 female	primary parasitoids, larval	Serbia	Cenej, Srbobran	Sweep net, Pan traps	04-07.05.2018, 10.05.2018	oilseed rape, semi-natural habitat
151	Hymenoptera	Pteromalidae	Pteromalus	sp. 1		Lepidoptera, Tenthredinidae	oilseed rape pest host: unknown	2 males, 3 females	primary parasitoids, pupal	Serbia	Cenej, Srbobran	Sweep net	27.04.2018, 04.05.2018, 25.05.2018	oilseed rape
152	Hymenoptera	Pteromalidae	Pteromalus	sp. 2		Lepidoptera, Tenthredinidae	oilseed rape pest host: unknown	1 male	primary parasitoids, pupal	Serbia	Misicevo	Sweep net	25.4.2019	semi-natural habitat
153	Hymenoptera	Pteromalidae	Pteromalus	sp. 3		Lepidoptera, Tenthredinidae	oilseed rape pest host: unknown	2 males	primary parasitoids, pupal	Serbia	Misicevo	Sweep net	25.04.2019, 10.05.2019	semi-natural habitat
154	Hymenoptera	Pteromalidae	Trichomalus	lucidus	(Walker, 1835)	Ceutorhynchus spp., Psylliodes chrysocephala	oilseed rape pest host: yes	244 males, 150 females	primary parasitoids, larval	Serbia	Bajmok, Cenej, Surcin, Pacir, Srbobran	Sweep net, Pan traps, Aphid colony	27.04.2018, 04-07.05.2018, 07-10.05.2018, 25.05.2018, 22-24.04.2019, 08.05.2019, 13.06.2019	oilseed rape, semi-natural habitat
155	Hymenoptera	Pteromalidae	Trichomalus	sp. 1		Ceutorhynchus spp.	oilseed rape pest host: unknown, possible	3 males, 1 female	primary parasitoids, larval	Serbia	Cenej, Srbobran	Pan traps	04-07.05.2018, 07-10.05.2018	oilseed rape, semi-natural habitat
156	Hymenoptera	Pteromalidae	Trichomalus	sp. 2		Ceutorhynchus spp.	oilseed rape pest host: unknown, possible	2 males, 4 females	primary parasitoids, larval	Serbia	Cenej, Srbobran	Pan traps	04-07.05.2018, 07-10.05.2018	oilseed rape
157	Hymenoptera	Pteromalidae	Trichomalus	sp. 3		Ceutorhynchus spp.	oilseed rape pest host: unknown, possible	1 male	primary parasitoids, larval	Serbia	Cenej	Sweep net	10.5.2018	oilseed rape
158	Hymenoptera	Pteromalidae	Trichomalus	sp. 4		Ceutorhynchus spp.	oilseed rape pest host: unknown, possible	1 male	primary parasitoids, larval	Serbia	Srbobran	Pan traps	04-07.05.2018	semi-natural habitat
159	Hymenoptera	Scelionidae
160	Hymenoptera	Scelionidae	Scelionidae	sp. 1		Insects, arachnids	oilseed rape pest host: unknown	1 female	primary parasitoids	Serbia	Srbobran	Sweep net	7.5.2018	oilseed rape
161	Hymenoptera	Scelionidae	Eumicrosoma	sp. 1		Heteroptera, Pentatomidae, Lygaeidae	oilseed rape pest host: unknown	1 male	primary parasitoids, egg	Serbia	Srbobran	Sweep net	7.5.2018	oilseed rape
162	Hymenoptera	Scelionidae	Gryon	sp. 1		Hemiptera: Coreidae	oilseed rape pest host: unknown	1 male, 2 females	primary parasitoids, egg	Serbia	Srbobran	Sweep net, Pan traps	24-27.04.2018, 07.05.2018, 10.05.2018	oilseed rape
163	Hymenoptera	Scelionidae	Trimorus	sp. 1		Carabidae	oilseed rape pest host: unknown	1 male, 1 female	primary parasitoids, egg	Serbia	Bajmok, Srbobran	Sweep net	07.05.2018, 24.04.2019	oilseed rape
164	Hymenoptera	Scelionidae	Trissolcus	basalis	(Wollaston, 1858)	Heteroptera, Nezara viridula	oilseed rape pest host: unknown	14 males, 5 females	primary parasitoids, egg	Serbia	Bajmok, Cenej, Srbobran	Sweep net, Pan traps	24-27.04.2018, 04-07.05.2018, 07-10.05.2018, 25.05.2018, 13.06.2019	oilseed rape, semi-natural habitat
165	Hymenoptera	Spalangiidae
166	Hymenoptera	Spalangiidae	Spalangia	nigra	Latreille, 1805	Diptera puparia	oilseed rape pest host: unknown	3 males	primary parasitoids, pupal	Serbia	Cenej, Pacir	Pan traps	07-10.05.2018, 22-24.04.2019	oilseed rape, semi-natural habitat
167	Hymenoptera	Systasidae
168	Hymenoptera	Systasidae	Asaphes	vulgaris	Walker, 1834	aphid parasitoids	oilseed rape pest host: yes	2 males	secondary parasitoids, larval	Serbia	Cenej, Srbobran	Sweep net	10.05.2018, 25.05.2018	oilseed rape
169	Hymenoptera	Torymidae
170	Hymenoptera	Torymidae	Podagrion	pachymerum	(Walker, 1833)	Mantodea, Mantidae	oilseed rape pest host: unknown	1 male	primary parasitoids, egg	Serbia	Misicevo	Sweep net	25.4.2019	semi-natural habitat
171	Hymenoptera	Torymidae	Pseudotorymus	napi	(Amerling & Kirchner, 1860)	Dasineura brassicae	oilseed rape pest host: yes	144 males, 74 females	primary parasitoids, larval	Serbia	Cenej, Misicevo, Srbobran	Sweep net, Pan traps, Aphid colony, Oilseed pods	24-27.04.2018, 04-07.05.2018, 07-10.05.2018, 25.05.2018, 25.05.2019	oilseed rape, semi-natural habitat
172	Hymenoptera	Torymidae	Torymus	sp. 1		Ectoparasitoids of gall forming insects (Cecidomyiidae, Cynipidae)	oilseed rape pest host: unknown	1 male	primary parasitoids, larval	Serbia	Pacir	Sweep net	25.4.2019	oilseed rape
173	Hymenoptera	Trichogrammatidae
174	Hymenoptera	Trichogrammatidae	Trichogrammatidae	sp. 1		Lepidoptera, Coleoptera, Neuroptera, Diptera, Hymenoptera	oilseed rape pest host: unknown	1 male	primary parasitoids, egg	Serbia	Bajmok	Sweep net	24.4.2019	oilseed rape
175	Hymenoptera	Trichogrammatidae	Trichogramma	evanescens	Westwood, 1833	Lepidoptera, Chrysomelidae	oilseed rape pest host: unknown	1 male	primary parasitoids, egg	Serbia	Srbobran	Pan traps	24-27.04.2018	semi-natural habitat
